# Supplementary material for: Autoantibodies as diagnostic markers and potential drivers of inflammation in ulcerative colitis
Source: PLoS One. 2020 Feb 12;15(2):e0228615. doi: 10.1371/journal.pone.0228615 (PMC7015398; doi:10.1371/journal.pone.0228615)
Supplement: S2 Table — (XLSX) [file pone.0228615.s003.xlsx]

## Sheet: Tabelle1
Table S2 Top features sorted by fold change derived from paired analysis of 7 pairs of patients (T-late vs T-early; p < 5e-04 significance level and univariate mis-classfication rate below 1e-06).
	Parametric p-value	FDR	Geometric mean of intensities	UniqueID	Anno-	Symbol
			(class T4 /class Tearly )		tations
1	0·0000304	0·094	2·14	RZPDp9027O1612Q	Info	RZPDp9027O1612Q
2	0·0000735	0·094	2·06	RZPDp9027G0412Q	Info	CD58
3	0·0000849	0·094	1·89	RZPDp9027J2412Q	Info	SUGP2
4	0·0000853	0·094	1·93	RZPDp9027J2413Q	Info	BCAR1
5	0·0000894	0·094	1·91	RZPDp9027M1514Q	Info	PTCHD2
6	0·0000907	0·094	1·88	RZPDp9027L2312Q	Info	GOT1
7	0·0000945	0·094	1·98	RZPDp9027H0613Q	Info	DRG1
8	0·0000979	0·094	1·92	RZPDp9027K2012Q	Info	FADS1
9	0·0000997	0·094	2·1	RZPDp9027I2311Q	Info	HNRNPA2B1
10	0·0001064	0·094	1·87	RZPDp9027D1414Q	Info	FMNL2
11	0·0001105	0·094	1·77	RZPDp9027D1513Q	Info	USP28
12	0·0001117	0·094	1·91	RZPDp9027C1613Q	Info	EIF2S3
14	0·0001205	0·094	1·71	RZPDp9027H0315Q	Info	CAPZA2
15	0·0001255	0·094	1·71	RZPDp9027O1614Q	Info	DST
17	0·0001302	0·094	1·95	RZPDp9027I2213Q	Info	ALKBH2
18	0·0001401	0·094	1·83	RZPDp9027J2314Q	Info	SH3BGRL3
19	0·0001416	0·094	1·76	RZPDp9027P1612Q	Info	TTC19
20	0·0001416	0·094	1·84	RZPDp9027G0713Q	Info	C17orf62
21	0·0001495	0·094	1·7	RZPDp9027G0714Q	Info	SRSF2
22	0·0001624	0·094	1·95	RZPDp9027K2013Q	Info	GNAI2
23	0·0001665	0·094	1·87	RZPDp9027K2413Q	Info	RUNDC3A
25	0·0001773	0·094	1·95	RZPDp9027K2412Q	Info	DHX8
26	0·0001786	0·094	1·92	RZPDp9027E0713Q	Info	TIAL1
27	0·0001805	0·094	1·73	RZPDp9027F0813Q	Info	HSP90AB1
28	0·000183	0·094	1·86	RZPDp9027J2011Q	Info	RNASEK
29	0·000187	0·094	1·89	RZPDp9027O1613Q	Info	FAM13A
31	0·0002	0·094	1·72	RZPDp9027G0813Q	Info	RPL36A
32	0·0002057	0·094	2·1	RZPDp9027F0412Q	Info	EVL
34	0·0002133	0·094	1·81	RZPDp9027P0219Q	Info	SIRT6
35	0·0002444	0·0974	1·67	RZPDp9027O1514Q	Info	NARS2
37	0·0002725	0·0974	1·8	RZPDp9027J2410Q	Info	MAPT
39	0·0002807	0·0974	1·78	RZPDp9027I2112Q	Info	UBE2L3
40	0·0002809	0·0974	1·87	RZPDp9027J2313Q	Info	ZNF84
41	0·000285	0·0974	1·83	RZPDp9027B1214Q	Info	MINK1
42	0·0002852	0·0974	1·8	RZPDp9027M1414Q	Info	CKB
45	0·0002964	0·0974	1·89	RZPDp9027L2314Q	Info	CDCA4
46	0·0003019	0·0974	1·78	RZPDp9027G0712Q	Info	CCT3
47	0·0003278	0·0974	1·88	RZPDp9027D1514Q	Info	VWF
49	0·0003381	0·0974	1·7	RZPDp9027H1818Q	Info	SRSF2
50	0·0003514	0·0974	1·68	RZPDp9027N1112Q	Info	DYNC1I2
51	0·0003517	0·0974	1·72	RZPDp9027J2414Q	Info	KIAA1731
52	0·0003529	0·0974	1·89	RZPDp9027E0712Q	Info	FAM209B
53	0·0003557	0·0974	1·89	RZPDp9027P1414Q	Info	RNF10
55	0·0003739	0·0974	1·75	RZPDp9027I2214Q	Info	FTSJD2
56	0·0003801	0·0974	1·88	RZPDp9027D1614Q	Info	CPNE1
57	0·0004045	0·0974	1·74	RZPDp9027K2411Q	Info	R3HDM1
59	0·000414	0·0974	1·89	RZPDp9027O1615Q	Info	LAMTOR1
60	0·0004156	0·0974	1·78	RZPDp9027N1511Q	Info	PLXNB2
61	0·0004173	0·0974	1·7	RZPDp9027F2114Q	Info	EIF3G
62	0·000428	0·0974	1·73	RZPDp9027A1612Q	Info	WNK2
63	0·0004417	0·0974	1·73	RZPDp9027L2218Q	Info	PPID
64	0·0004424	0·0974	2·01	RZPDp9027D1511Q	Info	EEF1A1
65	0·0004434	0·0974	1·65	RZPDp9027F1718Q	Info	GTF2I
66	0·0004477	0·0974	1·75	RZPDp9027A1511Q	Info	EIF4A2
67	0·0004512	0·0974	1·72	RZPDp9027P1613Q	Info	PDHA1
68	0·0004614	0·0974	1·61	RZPDp9027K2014Q	Info	MSL1 (human)
69	0·0004672	0·0974	1·65	RZPDp9027P0318Q	Info	ZCCHC11
70	0·0004851	0·0974	1·6	RZPDp9027C1513Q	Info	AAAS
71	0·0004892	0·0974	1·83	RZPDp9027C1212Q	Info	FAM131A
