# Supplementary material for: Autoantibodies as diagnostic markers and potential drivers of inflammation in ulcerative colitis
Source: PLoS One. 2020 Feb 12;15(2):e0228615. doi: 10.1371/journal.pone.0228615 (PMC7015398; doi:10.1371/journal.pone.0228615)
Supplement: S3 Table — (XLSX) [file pone.0228615.s004.xlsx]

## Sheet: Tabelle1
Table S3 Frequencies of leucocytes and levels of cytokines
	Mean			SD			n			D		95% CI		D		95% CI		D		95% CI
										B-A				F-A				F-A
Leukocytes [% FoP]	Control	anti CD28 + CD99	anti CD3+ CD28	Control	anti CD28 + CD99	anti CD3+ CD28	Control	anti CD28 + CD99	anti CD3+ CD28	anti CD28 + CD99 / Control	p-value	lower	upper	anti CD28 + CD3 / Control	p-value	lower	upper	anti CD28 + CD3 / anti CD28 + CD99	p-value	lower	upper
CD4+	31.58	26.35	27.46	10.12	9.14	91.5	9	6	9	-5.23				-4.12	0.0002	11.34	36.88	-1.11
CD4+ CD69+	36.08	28.61	59.5	6.78	9.11	16.96	9	6	9	-7.47				23.42				30.89	8e-06	19.41	47.03
CD4+ CD134+	36.91	28.48	70	6.84	7.48	24.19	9	6	9	-8.43				33.09				41.52
CD4+ CD25+	6.8	6.91	48.67	5.34	5.76	23.4	9	6	9	0.11				41.87	3e-06	24.93	56.97	41.76	9e-06	24	58.65
Cytokines [pg/ml]
IFNy	21	20	1189	8.19	6.31	438.04	14	12	6	-1				1168	0	967.47	1322.75	1169	0	955.77	1335.02
IL-4	52.36	49.16	105.41	33.59	26.29	115.7	14	12	6	-3.2				53.05				56.25
IL-10	20.21	130.29	168.91	20.25	89.55	110.29	14	12	6	110.08	0.015	18.6	205.62	148.7	0	133.02	337.5	38.62
