# Supplementary material for: Autoantibodies as diagnostic markers and potential drivers of inflammation in ulcerative colitis
Source: PLoS One. 2020 Feb 12;15(2):e0228615. doi: 10.1371/journal.pone.0228615 (PMC7015398; doi:10.1371/journal.pone.0228615)
Supplement: S4 Table — (XLSX) [file pone.0228615.s005.xlsx]

## Sheet: Tabelle1
Table S4 Frequencies of leukocytes and score levels
	Mean			SD			n			D		95% CI		D		95% CI		D		95% CI
										B-A				F-A				F-A
Leukocytes [% FoP]	Control	Ethanol + PBS	Ethanol + CD99	Control	Ethanol + PBS	Ethanol + CD99	Control	Ethanol + PBS	Ethanol + CD99	Ethanol / Control	p-value	lower	upper	Ethanol +CD99 / Control	p-value	lower	upper	Ethanol +CD99 / Ethanol	p-value	lower	upper
CD4+	3.6	12.17	6.63	3.32	8.99	5.34	11	8	8	8.57				3.03				-5.54
CD4+ CD69+	38.35	25.89	32.63	18.42	18.41	14.96	7	8	8	-12.46				-5.72				6.74
CD4+ CD103+	2.92	2.21	1.99	1.3	1.9	0.62	7	8	8	-0.71				-0.93				-0.22
CD4+ CD134+	27.87	49.27	36.72	22.74	25.4	18.07	7	8	8	21.4				8.85				-12.55
CD14+	9.03	8.2	7.57	4.02	1.58	2.09	11	8	8	-0.83				-1.46				-0.63
CD14+ CD1a	37.045	34.16	33.47	5.85	8.63	5.44	11	8	8	-2.885				-3.575				-0.69
CD14+ TSLPR+	4.3	9.25	7.65	2.55	3	1.97	11	8	8	4.95	0.04	0.06	6.35	3.35				-1.6
CD14+ CD64+	38.75	29.82	30.12	23.41	10.95	9.91	11	8	8	-8.93				-8.63				0.3
CD14+ CD163+ CD206+	2.14	2	2.38	0.77	0.85	1.75	8	8	8	-0.14				0.24				0.38
CD19+	7.99	8.93	8.17	2.28	1.86	1.68	11	8	8	0.94				0.18				-0.76
CD19+ CD27+ IgD+	97.9	94.62	86.25	3.05	5.54	22	11	8	8	-3.28				-11.65				-8.37
CD19+ CD27+ IgD-	0.87	4.5	12.11	1.77	5.16	21.89	11	8	8	3.63				11.24				7.61
CD11b+	5.48	4.77	4.65	2.92	1.05	1.34	11	8	8	-0.71				-0.83				-0.12
CD11b+ TSLPR+	4.3	9.25	7.65	2.55	3	1.97	11	8	8	4.95	0.0009	1.99	7.8	3.35	0.02	0.39	6.3	-1.6
Score
Clinical Score	0	3.16	4.25	0	1.94	1.48	12	12	8	3.16	1e-06	1.93	4.4	4.25	0	2.85	5.64	1.09
Histological Score	0.2	2.16	3.25	0.41	0.83	1.16	15	12	8	1.96	8e-07	1.22	2.71	3.05	0	2.2	3.89	1.09	0.01	0.26	1.96
