# Supplementary material for: Autoantibodies as diagnostic markers and potential drivers of inflammation in ulcerative colitis
Source: PLoS One. 2020 Feb 12;15(2):e0228615. doi: 10.1371/journal.pone.0228615 (PMC7015398; doi:10.1371/journal.pone.0228615)
Supplement: S5 Table — (XLSX) [file pone.0228615.s006.xlsx]

## Sheet: Tabelle1
Table S5 Freqeuncies of leucocytes and score levels
	Mean		SD		n		D		95% CI
							B-A
Leukocytes [% FoP]	Control	Ethanol + PBS	Control	Ethanol + PBS	Control	Ethanol + PBS	Ethanol + PBS / Control	p-value	lower	upper
CD4+	11.06	10.74	7.07	7.25	8	10	-0.32
CD4+ CD69+	30.57	35.36	17.98	18.99	8	10	4.79
CD4+ CD103+	0.25	0.62	0.2	0.36	8	10	0.37
CD4+ CD134+	64.9	72.84	17.12	18.49	8	10	7.94
CD14+	3.9	4.44	1.91	1.16	8	10	0.54
CD14+ CD1a	16.29	43.81	6.97	17.47	8	10	27.52	0.0006	-40.66	-14.36
CD14+ TSLPR+	0.127	0.173	0.1	0.24	8	10	0.046
CD14+ CD64+	8.09	14.2	4.72	8.62	8	10	6.11	0.07	-12.95	-0.73
CD14+ CD163+ CD206+	2.68	8.53	3.74	9.3	8	10	5.85	0.09
CD19+	20.65	16.9	8.4	9.77	8	10	-3.75
CD19+ CD27+ IgD+	1.54	34.56	1.21	41.27	8	10	33.02	0.03	-62.55	-3.49
CD19+ CD27+ IgD-	98.075	73.701	1.22	37.1	8	10	-24.374
Score
Clinical Score	1.75	8.9	1.03	6.1	8	11	7.15	0.002	-11.3	-3.01
Colon Score	0.37	2.54	0.51	2.2	8	11	2.17	0.008	-3.68	-0.65
Histological Score	0.62	3.2	0.74	2.25	8	10	2.58	0.005	-4.23	-0.91
